# Supplementary material for: Experimental and Computational Analysis of a Large Protein Network That Controls Fat Storage Reveals the Design Principles of a Signaling Network
Source: PLoS Comput Biol. 2015 May 28;11(5):e1004264. doi: 10.1371/journal.pcbi.1004264 (PMC4447291; doi:10.1371/journal.pcbi.1004264)
Supplement: S4 Table — (XLSX) [file pcbi.1004264.s009.xlsx]

## Sheet: Sheet1
Figure 2B node class distrubution
k	P(k) Poisson	P(k) Calculated	P(k) Power-law
0	0.0849401	0.126437	0.194224
1	0.164231	0.137931	0.109965
2	0.209392	0.149425	0.0788388
3	0.198028	0.183908	0.0622595
4	0.14816	0.114943	0.051841
5	0.091337	0.0804598	0.0446366
6	0.0477147	0.045977	0.0393323
7	0.0215598	0.045977	0.0352498
8	0.00855866	0.0344828	0.032002
9	0.00302183	0.0229885	0.0293512
10	0.000958384	0.0114943	0.0271428
11	0.000275268	0.0344828	0.0252722
12	7.20912e-05	0	0.0236654
13	1.73153e-05	0	0.022269
14	3.83309e-06	0	0.0210432
15	7.85431e-07	0	0.0199576
16	1.49532e-07	0	0.018989
17	2.65375e-08	0	0.0181188
18	4.40303e-09	0	0.0173324
19	6.84759e-10	0	0.0166179
20	1.00052e-10	0	0.0159657
21	1.37632e-11	0.0114943	0.0153676
Figure 2C-J Topological parameters and correlations
	Network Gg-P	Network M-P	Network L-P	Degree Cent.	Betweennes Cent.	Eigenvector Cent.	Clossness Cent.	Katz Cent.
Energy level detection:
mth1	0.231343	0.557362	3.18633	2	40.9079	0.301471	0.00391563	1.16214
elm1	0.230388	0.506507	3.23251	1	0	0.268852	0.00243812	1.0891
sak1	0.225	0.544166	3.18122	4	4.0303	0.308271	0.00657	1.29514
sip1	0.225941	0.525833	3.18001	4	9.77123	0.29927	0.00654735	1.29445
snf1	0.236912	0.549533	3.21544	12	436.978	0.366071	0.0172085	1.78208
snf4	0.224937	0.54584	3.15612	6	94.8228	0.310606	0.00712306	1.40129
tos3	0.229046	0.506869	3.17008	2	0	0.271523	0.00344733	1.15917
Autophagy:
atg5	0.229252	0.553757	3.15743	1	0	0.237681	0.0010092	1.07006
tco89	0.225248	0.55539	3.18633	4	32.5716	0.311787	0.00728331	1.28879
tor1	0.224935	0.52998	3.23691	7	162.069	0.364444	0.0157384	1.53278
vma2	0.220513	0.543376	3.22517	8	225.461	0.288732	0.00331702	1.50918
vma4	0.224626	0.549162	3.15322	3	1.66978	0.230337	0.00103049	1.21392
vma5	0.217355	0.539879	3.16556	6	27.4502	0.259494	0.00190266	1.39148
vma6	0.219697	0.545801	3.15554	6	46.395	0.258675	0.00205362	1.37769
vma7	0.226556	0.549312	3.15352	3	1.03333	0.231638	0.000963592	1.20832
vma8	0.228288	0.55405	3.16827	4	29.8338	0.255452	0.00158143	1.26581
vma11	0.227911	0.549162	3.15322	3	1.66978	0.230337	0.00103049	1.21392
vma13	0.227082	0.552814	3.24295	4	170.515	0.316602	0.00503393	1.30652
vps30	0	0.563719	3.26751	0	0	0	0	1
MAP Kinase pathway:
bck1	0.232358	0.543199	3.22065	5	138.341	0.37963	0.014652	1.413
bem1	0.226009	0.538466	3.26751	12	395.83	0.403941	0.0255833	1.86508
cla4	0.231376	0.55786	3.20199	6	128.783	0.388626	0.0221401	1.53094
fus3	0.23176	0.547995	3.25888	7	284.962	0.392344	0.0169108	1.54768
hog1	0.229381	0.574774	3.19928	7	81.4407	0.341667	0.0161894	1.51642
kss1	0.229219	0.574097	3.19838	4	11.5549	0.303704	0.0107283	1.31391
mkk2	0.2337	0.547502	3.19389	6	133.07	0.348936	0.0115657	1.42105
msb2	0.22175	0.553387	3.18573	5	9.98682	0.322835	0.014604	1.39506
opy2	0.232888	0.559737	3.19389	3	31.3505	0.321569	0.00729288	1.2333
pbs2	0.22801	0.550671	3.18784	5	27.8304	0.341667	0.0152606	1.41792
ptc1	0.238498	0.557392	3.18578	9	146.573	0.376147	0.0229621	1.69316
ptp3	0.23486	0.55459	3.18563	4	46.9816	0.381395	0.0148602	1.36524
sho1	0.233895	0.555022	3.18563	9	376.084	0.386792	0.0204363	1.65295
slt2	0.234828	0.549854	3.23811	10	242.418	0.386792	0.019695	1.70054
ste5	0.213908	0.548731	3.20139	8	65.7703	0.367713	0.0230434	1.65056
ste11	0.23157	0.558377	3.37116	8	49.1138	0.356522	0.0225398	1.63088
ste20	0.215617	0.573324	3.17747	11	631.659	0.42268	0.0282567	1.85208
ste50	0.228675	0.561236	3.19747	8	91.7137	0.344538	0.0194717	1.592
mRNA degradation:
ccr4	0.222785	0.541539	3.1767	7	15.6943	0.307116	0.0238058	1.54438
dhh1	0.212069	0.529246	3.18152	3	3.1671	0.296029	0.0128303	1.25602
eap1	0.228261	0.548579	3.18248	9	134.905	0.366071	0.0324656	1.73958
hpr1	0.211796	0.528297	3.21592	5	14.1238	0.312977	0.0174512	1.39393
lsm1	0.22335	0.544192	3.1949	3	0	0.294964	0.0112717	1.2435
lsm6	0.225188	0.5439	3.1776	5	2.85043	0.284722	0.0169228	1.38593
pan2	0.228314	0.542511	3.18625	5	221.795	0.414141	0.0242544	1.49544
pan3	0.228314	0.547165	3.18625	1	0	1	0.0060241	1.05263
pop2	0.220921	0.545647	3.18182	1	0	1	0.0060241	1.05263
ski3	0.230579	0.561333	3.18332	2	20.717	0.301471	0.00588388	1.15334
ssd1	0.237113	0.551234	3.21282	2	20.717	0.301471	0.00588388	1.15334
xrn1	0.221715	0.561234	3.29199	12	421.848	0.405941	0.0382994	1.93173
Ubiiquitin pathway:
bull1	0.229252	0.553426	3.16526	2	7.0642	0.282759	0.00261758	1.13544
mot2	0.220626	0.536629	3.17429	5	221.795	0.414141	0.0242544	1.49544
mms22	0.221234	0.543894	3.18152	2	0	0.310606	0.00859832	1.18633
Lipid synthesis:
erg3	0.226787	0.549925	3.15834	2	0	0.241888	0.000774652	1.12
erg4	0.230576	0.555567	3.12967	4	198.486	0.316602	0.00469291	1.28006
erg23	0.228501	0.556392	3.15834	2	0	0.241888	0.000774652	1.12
hmg1	0.230198	0.554758	3.14901	1	0	0.22043	0.000418635	1.05677
opi3	0	0.555489	3.18625	0	0	0	0	1
sur4	0.230198	0.554578	3.13854	2	81	0.281787	0.00295476	1.13549
Golgi & vesicle trafficking:
ent5	0.22963	0.560135	3.18061	2	17.9281	0.29927	0.00322958	1.13505
mnn2	0	0.563719	3.18625	0	0	0	0	1
las21	0.22963	0.558253	3.17279	1	0	0.279863	0.00289545	1.08265
scs2	0.230198	0.543709	3.17277	3	66.9354	0.30597	0.00482766	1.22093
sso1	0.230198	0.543709	3.17821	4	73.1214	0.333333	0.00690937	1.28771
vps16	0.230198	0.553709	3.17459	1	0	0.288732	0.00362467	1.09325
vps51	0	0.563719	3.18625	0	0	0	0	1
Transcription regulators:
ctk1	0.23176	0.554342	3.19506	4	63.7365	0.366071	0.0198443	1.39968
elp3	0	0.563719	3.18625	0	0	0	0	1
hhf1	0.230384	0.601914	3.42945	22	923.714	0.445652	0.0520894	2.54018
hmo1	0.229426	0.553835	3.18152	2	0	0.310606	0.00859832	1.18633
hot1	0.230388	0.566059	3.18814	3	20.5595	0.303704	0.00458938	1.20067
ino2	0.231152	0.554838	3.16918	1	0	0.268852	0.00243812	1.0891
msn2	0.234694	0.554652	3.17459	2	13.194	0.282759	0.00308835	1.14914
sko1	0.228233	0.554784	3.19326	2	0	0.310606	0.00859832	1.18633
snf2	0.22651	0.55679	3.18694	4	58.9738	0.354978	0.0131145	1.34789
snf5	0.22651	0.554652	3.18675	4	21.0277	0.326693	0.0131924	1.33225
snf6	0.233083	0.552763	3.18272	3	0	0.315385	0.010776	1.25644
srb5	0.2325	0.557882	3.18784	3	0	0.315385	0.010776	1.25644
stp1	0	0.537386	3.18625	2	26.0282	0.316602	0.00807558	1.18697
spt10	0.23038	0.52735	3.18625	1	0	0.309434	0.0073801	1.12701
swi4	0.232935	0.553547	3.18995	0	0	0	0	1
swi6	0.2397	0.513851	3.19717	4	51.5065	0.362832	0.0143374	1.36515
yta7	0.2337	0.512134	3.18947	5	66.4462	0.358079	0.0153103	1.4104
Miscellanies:
ckb1	0.242958	0.557915	3.22968	5	211.376	0.394231	0.0154928	1.42495
ice2	0	0.563719	3.18625	0	0	0	0	1
Rvs161	0.23116	0.528725	3.18995	3	5.36373	0.345992	0.0124003	1.28868
rnq1	0.230769	0.56175	3.17429	3	10.5769	0.281787	0.0049088	1.1992
Genes not present in the collection:
acc1	0.234694	0.548332	3.19356	4	45.8341	0.347458	0.0144599	1.35633
cdc39	0.205405	0.527007	3.20771	10	155.967	0.374429	0.0353355	1.80266
cdc42	0.227513	0.557294	3.19898	6	33.8072	0.364444	0.0184883	1.49441
kog1	0.224181	0.527268	3.18724	5	40.8286	0.312977	0.00827199	1.34165
lst8	0.224066	0.525663	3.19375	3	0	0.283737	0.00443374	1.20816
ste12	0.232066	0.563067	3.23269	4	191.118	0.345992	0.00717632	1.30357
fas1	0	0.563719	3.18625	0	0	0	0	1
fas2	0	0.563719	3.18625	0	0	0	0	1
Total network	0.228314	0.563719	3.18625
S.D.	0.007428	0.0142925	0.0412
T-test	1.23522e-46	1.79267e-148	1.35869e-16
Model network	0.048	0.44	3.19
S.D.	0.00252428	Less than 0.0001	Less than 0.0001
Correlation test	-0.342674	0.0117892		0.246396	0.191802	0.182602	-0.0144928	0.235544
Independence test
Blomqvist β test	P=0.6422	P=1	P=0.5262	P=0.1848	P=0.1848	P=0.07663	N/A	P=0.02660
Goodman‐Kruskal γ test	P=0.18816	P=0.41968	P=0.6645	P=0.004302	P=0.02576	P=0.1052	P=0.7831	P=0.006197
Hoeffding test	P=0.2107	P=0.3758	P=0.6646	P=0.001783	P=0.03850	P=0.08780	P=0.8519	P=0.001686
Kendall τ. test	P=0.1864	P=0.41612	P=0.5228	P=0.003980	P=0.02388	P=0.1042	P=0.7800	P=0.0061039
Spearman Rank test	P=0.156917	P=0.4007	P=0.52332	P=0.01056	P=0.03845	P=0.1580	P=0.8943	P=0.01544
Figure 2K Transcription factor binding correlations
Name	Fat level	Number of network genes promoter targets
snf6	0.314058	0
stp1	0.335813	14
hot1	0.361647	0
snf2	0.38932	2
sko1	0.392374	1
yta7	0.421894	0
hmo1	0.422965	0
snf5	0.434084	10
elp3	0.496063	0
msn2	0.51411	18
swi4	0.516129	4
swi6	0.535414	0
srb5	0.572062	28
ctk1	0.584323	24
hhf1	0.633903	94
ino2	0.848255	32
spt10	1.20779	94
Corraltion test		0.782264
Indepenfence test
Blomqvist β test		P=0.010
Goodman‐Kruskal γ test		P=0.005
Hoeffding test		P=0.007
Kendall τ. test		P=0.0035
Spearman Rank test		P=0.002
